# Supplementary material for: First Report on Microcystin-LR Occurrence in Water Reservoirs of Eastern Cuba, and Environmental Trigger Factors
Source: Toxins (Basel). 2022 Mar 15;14(3):209. doi: 10.3390/toxins14030209 (PMC8952431; doi:10.3390/toxins14030209)
Supplement: Supplementary file 1 [file toxins-14-00209-s001.zip]

Archive with 1 entries (1 files):
- toxins-1617086-supplementary.pdf
